# Supplementary material for: Multifaceted Elevation of ROS Generation for Effective Cancer Suppression
Source: Nanomaterials (Basel). 2022 Sep 11;12(18):3150. doi: 10.3390/nano12183150 (PMC9502709; doi:10.3390/nano12183150)
Supplement: Supplementary file 1 [file nanomaterials-12-03150-s001.zip]

Archive with 1 entries (1 files):
- nanomaterials-1843165-supplementary.pdf
